# Supplementary material for: Use of p53 immunohistochemistry can improve diagnostic agreement for differentiated vulvar intraepithelial neoplasia (dVIN): an international reproducibility study
Source: Histopathology. 2025 Aug 5;88(2):414–28. doi: 10.1111/his.15524 (PMC12703432; doi:10.1111/his.15524)
Supplement: Supplementary file 1 — Table S1. Distribution of included cases Table S2. Percentages of agreement for each pattern of p53‐immunohistochemistry Table S3. p53‐immunohistochemistry interpretation rendered per slide Table S4. Most commonly reported patterns for slides interpreted as diffuse overexpression by the majority Table S5. Most commonly reported patterns for slides interpreted as null‐pattern by the majority Table S6. Most commonly reported patterns for slides interpreted as cytoplasmic pattern by the majority Table S7. Most commonly reported patterns for slides interpreted as basal overexpression by the majority [file HIS-88-414-s001.xlsx]

## Sheet: Table_S1
Table S1: Distribution of included cases
Diagnosis	Adjacent to VSCC/Standalone	Biopsy (n)	Excision (n)
dVIN	Adjacent to VSCC	0	17
dVIN	Standalone	3	10
No-VIN	Adjacent to VSCC	1	5
No-VIN	Standalone	2	12

## Sheet: Table_S2
Table S2: Percentages of agreement for each pattern of p53-immunohistochemistry
		Percentages of agreement
p53 pattern	n	Mean	Median	Range
Diffuse overexpression	16	83	87	58 – 100
Basal overexpression	4	60	56	50 – 79
Cytoplasmic	1	91	91	91
Null-pattern	5	88	91	66 – 100
Wild-type	24	88	92	58 – 100

## Sheet: Table_S3
Table S3: p53-immunohistochemistry interpretation rendered per slide
Slide_ID	Basal overexpression	Diffuse overexpression	Cytoplasmic	Null-pattern	Wild-type
1	8.3	91.7	0	0	0
2	0	0	4.3	95.7	0
3	0	0	0	8.3	91.7
4	58.3	8.3	4.2	0	29.2
5	16.7	58.3	0	0	25
6	0	0	0	20.8	79.2
7	0	0	0	0	100
8	4.2	91.7	0	0	4.2
9	4.2	0	4.2	25	66.7
10	4.2	87.5	0	0	8.3
11	0	0	0	4.2	95.8
12	4.2	0	0	0	95.8
13	16.7	75	0	0	8.3
14	4.2	0	91.7	0	4.2
15	0	100	0	0	0
16	12.5	87.5	0	0	0
17	25	70.8	0	0	4.2
18	4.2	0	0	0	95.8
19	29.2	0	0	0	70.8
20	16.7	0	8.3	0	75
21	16.7	25	0	0	58.3
22	16.7	4.2	0	0	79.2
23	79.2	8.3	0	0	12.5
24	0	0	0	0	100
25	20.8	70.8	0	8.3	0
26	0	100	0	0	0
27	16.7	66.7	0	0	16.7
28	0	0	0	91.7	8.3
29	4.3	95.7	0	0	0
30	4.2	4.2	0	0	91.7
31	25	4.2	0	0	70.8
32	0	0	0	0	100
33	8.3	91.7	0	0	0
34	0	0	0	0	100
35	0	0	0	87.5	12.5
36	0	0	4.2	4.2	91.7
37	54.2	0	0	0	45.8
38	25	0	0	0	75
39	20.8	8.3	0	0	70.8
40	0	0	4.2	66.7	29.2
41	0	0	0	0	100
42	0	0	0	0	100
43	0	0	0	0	100
44	4.2	0	0	4.2	91.7
45	0	0	0	0	100
46	0	100	0	0	0
47	16.7	75	0	0	8.3
48	0	0	0	100	0
49	17.4	73.9	4.3	0	4.3
50	50	37.5	0	0	12.5

## Sheet: Table_S4
Table S4: Most commonly reported patterns for slides interpreted as diffuse overexpression by the majority
Slide_ID	Basal overexpression	Diffuse overexpression	Cytoplasmic	Null-pattern	Wild-type	Most commonly scored pattern	Second most commonly scored pattern
1	8.33333	91.6667	0	0	0	Diffuse overexpression	Basal overexpression
5	16.6667	58.3333	0	0	25	Diffuse overexpression	Wild-type
8	4.16667	91.6667	0	0	4.16667	Diffuse overexpression	Basal overexpression
10	4.16667	87.5	0	0	8.33333	Diffuse overexpression	Wild-type
13	16.6667	75	0	0	8.33333	Diffuse overexpression	Basal overexpression
15	0	100	0	0	0	Diffuse overexpression	Basal overexpression
16	12.5	87.5	0	0	0	Diffuse overexpression	Basal overexpression
17	25	70.8333	0	0	4.16667	Diffuse overexpression	Basal overexpression
25	20.8333	70.8333	0	8.3	0	Diffuse overexpression	Basal overexpression
26	0	100	0	0	0	Diffuse overexpression	Basal overexpression
27	16.6667	66.6667	0	0	16.6667	Diffuse overexpression	Basal overexpression
29	4.34783	95.6522	0	0	0	Diffuse overexpression	Basal overexpression
33	8.33333	91.6667	0	0	0	Diffuse overexpression	Basal overexpression
46	0	100	0	0	0	Diffuse overexpression	Basal overexpression
47	16.6667	75	0	0	8.33333	Diffuse overexpression	Basal overexpression
49	17.3913	73.913	4.3	0	4.34783	Diffuse overexpression	Basal overexpression

## Sheet: Table_S5
Table S5: Most commonly reported patterns for slides interpreted as null-pattern by the majority
Slide_ID	Basal overexpression	Diffuse overexpression	Cytoplasmic	Null-pattern	Wild-type	Most commonly scored pattern	Second most commonly scored pattern
2	0	0	4.34783	95.6522	0	Null-pattern	Cytoplasmic
28	0	0	0	91.6667	8.33333	Null-pattern	Wild-type
35	0	0	0	87.5	12.5	Null-pattern	Wild-type
40	0	0	4.16667	66.6667	29.1667	Null-pattern	Wild-type
48	0	0	0	100	0	Null-pattern	Basal overexpression

## Sheet: Table_S6
Table S6: Most commonly reported patterns for slides interpreted as cytoplasmic pattern by the majority
Slide_ID	Basal overexpression	Diffuse overexpression	Cytoplasmic	Null-pattern	Wild-type	Most commonly scored pattern	Second most commonly scored pattern
14	4.16667	0	91.6667	0	4.16667	Cytoplasmic	Basal overexpression

## Sheet: Table_S7
Table S7: Most commonly reported patterns for slides interpreted as basal overexpression by the majority
Slide_ID	Basal overexpression	Diffuse overexpression	Cytoplasmic	Null-pattern	Wild-type	Most commonly scored pattern	Second most commonly scored pattern
4	58.3333	8.33333	4.16667	0	29.1667	Basal overexpression	Wild-type
23	79.1667	8.33333	0	0	12.5	Basal overexpression	Wild-type
37	54.1667	0	0	0	45.8333	Basal overexpression	Wild-type
50	50	37.5	0	0	12.5	Basal overexpression	Diffuse overexpression
